# Supplementary material for: Germline sequence variation within the ribosomal DNA is associated with human complex traits
Source: Cell Genom. 2026 Apr 10;6(6):101213. doi: 10.1016/j.xgen.2026.101213 (PMC13261666; doi:10.1016/j.xgen.2026.101213)
Supplement: Table S4. Quality control metrics for input RNA and polysome-seq data, related to STAR Methods [file mmc5.xlsx]

## Sheet: ST4 - Sequencing QC
1kGP Sample ID	Sex	Fraction	Total Sequences in Mate 1	Total Sequences in Mate 2	Poor Quality Sequences in Mate 1	Poor Quality Sequences in Mate 2	Sequence length in Mate 1	Sequence length in Mate 2	Yield in Mate 1	Yield in Mate 2	%GC in Mate 1	%GC in Mate 2	Reads with adapters (%) in Mate 1	Reads with adapters (%) in Mate 2	Quality-trimmed bases (%) in Mate 1	Quality-trimmed bases (%) in Mate 2	Reads passing TrimGalore filters in Mate 1	Reads passing TrimGalore filters in Mate 2	Uniquely mapped reads (%)	Reads mapped to multiple loci (%)	Average mapped length	Mismatch rate per base (%)
HG00096	Male	Input	7489010	7489010	0	0	150	150	1100000000	1100000000	46	47	35.4	36.1	0.2	0.3	7489010	7489010	88.65	4.34	295.02	0.2
HG00096	Male	Polysome	71290971	71290971	0	0	150	150	10600000000	10600000000	46	47	37.5	37	0.2	0.3	71290971	71290971	90.95	4.69	296.61	0.21
HG00105	Male	Input	60780345	60780345	0	0	150	150	9100000000	9100000000	48	48	33.5	34.1	0.2	0.3	60780345	60780345	92.97	4.09	296.47	0.22
HG00105	Male	Polysome	52023450	52023450	0	0	150	150	7800000000	7800000000	51	52	32.1	32.2	0.2	0.3	52023450	52023450	90.66	4.89	295.76	0.23
HG00110	Female	Input	42205757	42205757	0	0	150	150	6300000000	6300000000	45	45	35	35.9	0.2	0.3	42205757	42205757	93.34	4.15	296.43	0.21
HG00110	Female	Polysome	53856019	53856019	0	0	150	150	8000000000	8000000000	51	51	32.4	32.7	0.2	0.3	53856019	53856019	88.99	5.4	295.04	0.24
HG00130	Female	Input	51462838	51462838	0	0	150	150	7700000000	7700000000	48	49	33.5	34	0.2	0.3	51462838	51462838	92.89	4.39	296.49	0.23
HG00130	Female	Polysome	44224130	44224130	0	0	150	150	6600000000	6600000000	50	51	32.7	33.1	0.2	0.3	44224130	44224130	90	5.18	295.24	0.23
HG00146	Female	Input	40538584	40538584	0	0	150	150	6000000000	6000000000	45	45	35.7	36.1	0.3	0.3	40538584	40538584	89.2	4.47	294.61	0.35
HG00146	Female	Polysome	53046948	53046948	0	0	150	150	7900000000	7900000000	45	46	35.5	36.3	0.1	0.2	53046948	53046948	88.66	4.3	294.41	0.3
HG02215	Female	Input	51632893	51632893	0	0	150	150	7700000000	7700000000	46	46	34.4	35.4	0.2	0.3	51632893	51632893	92.54	4.02	295.94	0.22
HG02215	Female	Polysome	47208131	47208131	0	0	150	150	7000000000	7000000000	51	52	32.1	32.5	0.2	0.3	47208131	47208131	89.29	5.67	295.42	0.23
