# Supplementary material for: Germline sequence variation within the ribosomal DNA is associated with human complex traits
Source: Cell Genom. 2026 Apr 10;6(6):101213. doi: 10.1016/j.xgen.2026.101213 (PMC13261666; doi:10.1016/j.xgen.2026.101213)
Supplement: Table S5. Locations in Hg38 analog to the human rDNA reference, related to STAR Methods [file mmc6.xlsx]

## Sheet: ST5 - Hg38 rDNA Analogues
Contig	Start	End
chr21	8203338	8222334
chr21	8247494	8261960
chr21	8386395	8404624
chr21	8430693	8448840
chr21	8985649	8989736
chr22_KI270733v1_random	119659	139392
chr22_KI270733v1_random	164834	180756
chrUn_GL000220v1	102845	121076
chrUn_GL000220v1	146882	162790
